# Supplementary material for: Insights into the Structural Modification of Selenium-Doped Derivatives with Narrowband Emissions: A Theory Study
Source: Molecules. 2024 Sep 27;29(19):4589. doi: 10.3390/molecules29194589 (PMC11477722; doi:10.3390/molecules29194589)
Supplement: Supplementary file 1 [file molecules-29-04589-s001.zip]

Archive with 1 entries (1 files):
- molecules-3221660-supplementary.pdf
